# Supplementary material for: The Complete Mitogenome of Pyrrhocoris tibialis (Hemiptera: Pyrrhocoridae) and Phylogenetic Implications
Source: Genes (Basel). 2019 Oct 18;10(10):820. doi: 10.3390/genes10100820 (PMC6826757; doi:10.3390/genes10100820)
Supplement: Supplementary file 1 [file genes-10-00820-s001.zip]

Archive with 10 entries (10 files):
- Figure S1.pdf
- Figure S2.pdf
- Figure S3.pdf
- Figure S4.pdf
- Figure S5.pdf
- Figure S6.pdf
- Figure S7.pdf
- Figure S8.pdf
- Figure S9.pdf
- Table S1-S7.docx
